# Supplementary material for: Exposing and Overcoming Limitations of Clinical Laboratory Tests in COVID-19 by Adding Immunological Parameters; A Retrospective Cohort Analysis and Pilot Study
Source: Front Immunol. 2022 Jun 29;13:902837. doi: 10.3389/fimmu.2022.902837 (PMC9276968; doi:10.3389/fimmu.2022.902837)
Supplement: Supplementary file 4 [file Table_3.xlsx]

## Sheet: Sheet1
	Deceased outcome																			Suppl results - logistic regression set 2																		Suppl results - logistic regression set 4
	19 Variables										18 Variables (no sex)									Only biomarkers 16 variables									Biomarkers but SpO2/FiO2, 15 variables									Clinico demo with sex									Clinico demo but sex
	Variables	OR	CI	CI	z	p	sig	VIF			Variables	OR	CI	CI	z	p	sig	VIF		Variables	OR	CI	CI	z	p	sig	VIF		Variables	OR	CI	CI	z	p	sig	VIF		Variables	OR	CI	CI	z	p	sig	VIF		Variables	OR	CI
1	f_gender[F]	0.7029	0.2339	2.053	0.6413	0.5213	ns	1.603			n_Age	1.16	1.102	1.235	5.176	2.27e-07	****	1.566	1	n_SaFI	0.99	0.9867	0.993	6.145	7.9826e-10	****	1.408	1	n_Hb	0.7443	0.6301	0.8768	3.511	0.00044706	***	1.206		f_gender[F]	0.7559	0.5424	1.049	1.664	0.0961	ns	1		n_Age	1.116	1.099
2	n_Age	1.164	1.105	1.242	5.143	2.6989e-07	****	1.591			n_Comorb	1.354	0.9231	2.002	1.548	0.1216	ns	1.514	2	n_Hb	1.084	0.9029	1.305	0.8584	0.3907	ns	1.308	2	n_Neutrophil_pc	0.4464	0.1431	1.544	1.338	0.181	ns	3664		n_Age	1.117	1.1	1.135	14.02	1.2586e-44	****	1.254		n_Comorb	1.378	1.214
3	n_Comorb	1.338	0.9086	1.983	1.476	0.1399	ns	1.532			n_SpO2/FiO2	0.9955	0.9915	0.9993	2.291	0.022	*	1.432	3	n_Neutrophil_pc	0.9889	0.2742	3.37	0.01749	0.986	ns	2800	3	n_Lymph_pc	0.4508	0.1442	1.561	1.32	0.1868	ns	2597		n_Comorb	1.373	1.209	1.56	4.878	1.0704e-06	****	1.254
4	n_SaFI	0.9955	0.9915	0.9993	2.275	0.0229	*	1.44			n_Hb	0.8833	0.635	1.213	0.7582	0.4483	ns	1.386	4	n_Lymph_pc	0.9696	0.266	3.335	0.04814	0.9616	ns	1796	4	n_monoc_pc	0.428	0.1347	1.502	1.389	0.1649	ns	313.7
5	n_Hb	0.872	0.6251	1.2	0.8297	0.4067	ns	1.578			n_Neutrophil_pc	0.2046	0.03871	1.043	1.92	0.0548	ns	2829	5	n_monoc_pc	0.9566	0.2626	3.288	0.06935	0.9447	ns	335.1	5	n_eosin_pc	0.3389	0.0871	1.409	1.536	0.1244	ns	25.64
6	n_Neutrophil_pc	0.2005	0.0372	1.027	1.931	0.0534	ns	2855			n_Lymph_pc	0.2141	0.03993	1.101	1.853	0.0638	ns	1816	6	n_eosin_pc	0.7847	0.1909	2.996	0.3472	0.7284	ns	20.7	6	n_NLR x 100	1.063	1.019	1.114	2.779	0.0054	**	2.097
7	n_Lymph_pc	0.2104	0.0385	1.086	1.862	0.0627	ns	1831			n_monoc_pc	0.1863	0.03417	0.9739	1.999	0.0457	*	338.8	7	n_NLR x 100	1.031	0.9754	1.101	0.9721	0.331	ns	2.029	7	n_Platelets	0.9973	0.994	1	1.634	0.1023	ns	1.291
8	n_monoc_pc	0.1815	0.03259	0.9541	2.014	0.044	*	342.7			n_eosin_pc	0.1449	0.02245	0.8703	2.103	0.0355	*	20.87	8	n_Platelets	0.9989	0.995	1.003	0.5841	0.5592	ns	1.387	8	C_React_Prot	1.1	1.056	1.147	4.561	5.0889e-06	****	2.986
9	n_eosin_pc	0.141	0.02152	0.8501	2.122	0.0338	*	21.03			n_NLR x 100	1.077	1.016	1.166	2.267	0.0234	*	2.036	9	C_React_Prot	1.07	1.02	1.125	2.716	0.0066	**	3.078	9	n_IL6	0.9997	0.9988	1	1.502	0.1331	ns	1.117
10	n_NLR x 100	1.077	1.016	1.165	2.296	0.0217	*	2.043			n_Platelets	1.007	1.002	1.014	2.42	0.0155	*	1.414	10	n_IL6	1.002	0.9998	1.005	1.612	0.107	ns	1.275	10	n_D_Dímer	1	1	1	0.9646	0.3348	ns	1.108
11	n_Platelets	1.008	1.002	1.014	2.514	0.0119	*	1.449			C_React_Prot	1.073	1	1.154	1.943	0.052	ns	3.104	11	n_D_Dímer	1	1	1	0.642	0.5209	ns	1.055	11	Ferritin	1	0.9996	1	0.203	0.8392	ns	1.234
12	C_React_Prot	1.074	1.001	1.155	1.97	0.0488	*	3.105			n_IL6	1.004	1.001	1.007	2.478	0.0132	*	1.28	12	Ferritin	1	0.9997	1	0.5042	0.6141	ns	1.398	12	n_Fibrinog	0.5853	0.4159	0.8153	3.126	0.0018	**	2.459
13	n_IL6	1.004	1.001	1.007	2.394	0.0167	*	1.285			n_D_Dímer	1	1	1	1.943	0.052	ns	1.056	13	n_Fibrinog	0.5128	0.3415	0.7572	3.296	0.00098096	***	2.454	13	n_Protromb_Time_INR	0.9502	0.7281	1.19	0.4256	0.6704	ns	1.057
14	n_D_Dímer	1	1	1	1.902	0.0572	ns	1.056			Ferritin	1	0.9997	1.001	1.199	0.2304	ns	1.417	14	n_Protromb_Time_INR	0.8133	0.4479	1.53	0.7244	0.4688	ns	1.081	14	AST_ALT ratio	1.441	1.142	1.823	3.189	0.0014	**	1.159
15	Ferritin	1	0.9997	1.001	0.9664	0.3338	ns	1.483			n_Fibrinog	0.4151	0.2106	0.7694	2.688	0.0072	**	2.498	15	AST_ALT ratio	1.127	0.7457	1.721	0.5673	0.5705	ns	1.225	15	n_GFR	0.9741	0.9629	0.9854	4.472	7.7389e-06	****	1.3
16	n_Fibrinog	0.4146	0.2106	0.7667	2.701	0.0069	**	2.544			n_Protromb_Time_INR	0.9223	0.4742	2.07	0.2447	0.8067	ns	1.088	16	n_GFR	0.983	0.9676	0.9984	2.165	0.0304	*	1.279
17	n_Protromb_Time_INR	0.877	0.4401	1.974	0.3924	0.6948	ns	1.129			AST_ALT ratio	1.174	0.6518	2.131	0.5429	0.5872	ns	1.28
18	AST_ALT ratio	1.188	0.6523	2.157	0.5759	0.5647	ns	1.289			n_GFR	1.01	0.9835	1.038	0.6951	0.487	ns	1.621
19	n_GFR	1.01	0.984	1.039	0.7299	0.4655	ns	1.635
		Area under the ROC curve									Area under the ROC curve									Area under the ROC curve									Area under the ROC curve									Area	0.8869								Area under the ROC curve
		Area	0.9537								Area	0.9528								Area	0.8428								Area	0.8611								Std. Error	0.009251								Area	0.8859
		Std. Error	0.01247								Std. Error	0.01299								Std. Error	0.0199								Std. Error	0.02293								95% confidence interval	0.8688 to 0.9050								Std. Error	0.009356
		95% confidence interval	0.9292 to 0.9781								95% confidence interval	0.9273 to 0.9782								95% confidence interval	0.8038 to 0.8818								95% confidence interval	0.8162 to 0.9060								P value	1.8408e-85								95% confidence interval	0.8676 to 0.9043
		P value	1.0992e-23								P value	1.3425e-23								P value	3.4644e-30								P value	4.2011e-29																	P value	4.7268e-85
																																						Classification table	Predicted 0	Predicted 1	Total	% Correctly classified
		Classification table	Predicted 0	Predicted 1	Total	% Correctly classified					Classification table	Predicted 0	Predicted 1	Total	% Correctly classified					Classification table	Predicted 0	Predicted 1	Total	% Correctly classified					Classification table	Predicted 0	Predicted 1	Total	% Correctly classified					Observed 0	1253	71	1324	94.64					Classification table	Predicted 0	Predicted 1
		Observed 0	357	8	365	97.81					Observed 0	357	8	365	97.81					Observed 0	245	25	270	90.74					Observed 0	897	9	906	99.01					Observed 1	162	93	255	36.47					Observed 0	1259	65
		Observed 1	21	25	46	54.35					Observed 1	20	26	46	56.52					Observed 1	59	82	141	58.16					Observed 1	68	20	88	22.73					Total	1415	164	1579	85.24					Observed 1	163	92
		Total	378	33	411	92.94					Total	377	34	411	93.19					Total	304	107	411	79.56					Total	965	29	994	92.25														Total	1422	157
																																						Negative predictive power (%)	88.55
		Negative predictive power (%)	94.44								Negative predictive power (%)	94.69								Negative predictive power (%)	80.59								Negative predictive power (%)	92.95								Positive predictive power (%)	56.71								Negative predictive power (%)	88.54
		Positive predictive power (%)	75.76								Positive predictive power (%)	76.47								Positive predictive power (%)	76.64								Positive predictive power (%)	68.97																	Positive predictive power (%)	58.6
																																						Classification cutoff	0.5
		Classification cutoff	0.5								Classification cutoff	0.5								Classification cutoff	0.5								Classification cutoff	0.5																	Classification cutoff	0.5
		Rows skipped (missing data)	1171								Rows in table	1580								Data summary									Data summary									Rows in table	1579								Rows in table	1579
		Rows analyzed (#observations)	408								Rows skipped (missing data)	1169								Rows in table	1580								Rows in table	1580								Rows skipped (missing data)	0								Rows skipped (missing data)	0
		Number of 1	46								Rows analyzed (#observations)	411								Rows skipped (missing data)	1169								Rows skipped (missing data)	586								Rows analyzed (#observations)	1579								Rows analyzed (#observations)	1579
		Number of 0	362								Number of 1	46								Rows analyzed (#observations)	411								Rows analyzed (#observations)	994								Number of 1	255								Number of 1	255
		Number of parameter estimates	21								Number of 0	365								Number of 1	141								Number of 1	88								Number of 0	1324								Number of 0	1324
		#observations/#parameters	19.4								Number of parameter estimates	19								Number of 0	270								Number of 0	906								Number of parameter estimates	4								Number of parameter estimates	3
		# of 1/#parameters	2.2								#observations/#parameters	21.6								Number of parameter estimates	17								Number of parameter estimates	16								#observations/#parameters	394.8								#observations/#parameters	526.3
		# of 0/#parameters	17.2								# of 1/#parameters	2.4								#observations/#parameters	24.2								#observations/#parameters	62.1								# of 1/#parameters	63.8								# of 1/#parameters	85
											# of 0/#parameters	19.2								# of 1/#parameters	8.3								# of 1/#parameters	5.5								# of 0/#parameters	331								# of 0/#parameters	441.3
																				# of 0/#parameters	15.9								# of 0/#parameters	56.6
[truncated: 39 more columns]
