# Supplementary material for: Exposing and Overcoming Limitations of Clinical Laboratory Tests in COVID-19 by Adding Immunological Parameters; A Retrospective Cohort Analysis and Pilot Study
Source: Front Immunol. 2022 Jun 29;13:902837. doi: 10.3389/fimmu.2022.902837 (PMC9276968; doi:10.3389/fimmu.2022.902837)
Supplement: Supplementary file 5 [file Table_4.xlsx]

## Sheet: Sheet1
	Two categories severity outocome
	All 19 variables with sex									All 19 variables but sex									Only biomarkers									All biomarkers but SpO2/fiO2									Only clinico-demographics									Clinico-demographics but sex
	Variable	OR	CI1	CI2	Z	p	Significancy	VIF		Variable	OR	CI1	CI2	Z	p	Significancy	VIF		Variable	OR	CI1	CI2	Z	p	Significancy	VIF		Variable	OR	CI1	CI2	Z	p	Significancy	VIF		Variable	OR	CI1	CI2	Z	p	Significancy	VIF		Variable	OR	CI1	CI2
	f_gender[F]	0.8105	0.4291	1.524	0.6517	0.5146	ns	1.603		n_Age	1.16	1.102	1.235	5.176	2.27e-07	****	1.566		n_SaFI	0.99	0.9867	0.993	6.145	7.9826e-10	****	1.408	1	n_Hb	0.8975	0.8033	1.002	1.917	0.0552	ns	1.206		f_gender[F]	0.668	0.5329	0.8359	3.515	0.00044047	***	1		n_Age	1.03	1.023	7.839
	n_Age	1.005	0.9848	1.026	0.4716	0.6372	ns	1.591		n_Comorb	1.354	0.9231	2.002	1.548	0.1216	ns	1.514		n_Hb	1.084	0.9029	1.305	0.8584	0.3907	ns	1.308	2	n_Neutrophil_pc	0.3001	0.1292	0.7006	2.803	0.0051	**	3664		n_Age	1.031	1.023	1.039	7.928	2.2312e-15	****	1.251		n_Comorb	1.321	1.207	6.012
	n_Comorb	1.159	0.9247	1.45	1.291	0.1967	ns	1.532		n_SpO2/FiO2	0.9955	0.9915	0.9993	2.291	0.022	*	1.432		n_Neutrophil_pc	0.9889	0.2742	3.37	0.01749	0.986	ns	2800	3	n_Lymph_pc	0.2919	0.1253	0.6835	2.857	0.0043	**	2597		n_Comorb	1.319	1.205	1.446	5.95	2.6744e-09	****	1.251
	n_SpO2/FiO2	0.9902	0.9869	0.9933	5.964	2.4627e-09	****	1.44		n_Hb	0.8833	0.635	1.213	0.7582	0.4483	ns	1.386		n_Lymph_pc	0.9696	0.266	3.335	0.04814	0.9616	ns	1796	4	n_monoc_pc	0.2891	0.1234	0.6806	2.861	0.0042	**	313.7
	n_Hb	1.086	0.8936	1.325	0.8251	0.4093	ns	1.578		n_Neutrophil_pc	0.2046	0.03871	1.043	1.92	0.0548	ns	2829		n_monoc_pc	0.9566	0.2626	3.288	0.06935	0.9447	ns	335.1	5	n_eosin_pc	0.2017	0.07546	0.5318	3.228	0.0012	**	25.64
	n_Neutrophil_pc	1.073	0.2943	3.693	0.1098	0.9125	ns	2855		n_Lymph_pc	0.2141	0.03993	1.101	1.853	0.0638	ns	1816		n_eosin_pc	0.7847	0.1909	2.996	0.3472	0.7284	ns	20.7	6	n_NLR x 100	1.066	1.02	1.12	2.677	0.0074	**	2.097
	n_Lymph_pc	1.055	0.2864	3.668	0.08349	0.9335	ns	1831		n_monoc_pc	0.1863	0.03417	0.9739	1.999	0.0457	*	338.8		n_NLR x 100	1.031	0.9754	1.101	0.9721	0.331	ns	2.029	7	n_Platelets	0.9966	0.9943	0.9989	2.888	0.0039	**	1.291
	n_monoc_pc	1.028	0.2792	3.573	0.04308	0.9656	ns	342.7		n_eosin_pc	0.1449	0.02245	0.8703	2.103	0.0355	*	20.87		n_Platelets	0.9989	0.995	1.003	0.5841	0.5592	ns	1.387	8	C_React_Prot	1.083	1.051	1.116	5.2	1.9969e-07	****	2.986
	n_eosin_pc	0.8422	0.2038	3.238	0.245	0.8065	ns	21.03		n_NLR x 100	1.077	1.016	1.166	2.267	0.0234	*	2.036		C_React_Prot	1.07	1.02	1.125	2.716	0.0066	**	3.078	9	n_IL6	0.9997	0.9992	1	1.857	0.0634	ns	1.117
	n_NLR x 100	1.03	0.9757	1.101	0.954	0.3401	ns	2.043		n_Platelets	1.007	1.002	1.014	2.42	0.0155	*	1.414		n_IL6	1.002	0.9998	1.005	1.612	0.107	ns	1.275	10	n_D_Dímer	1	1	1	1.223	0.2214	ns	1.108
	n_Platelets	0.9993	0.9953	1.003	0.3524	0.7245	ns	1.449		C_React_Prot	1.073	1	1.154	1.943	0.052	ns	3.104		n_D_Dímer	1	1	1	0.642	0.5209	ns	1.055	11	Ferritin	1	1	1.001	2.852	0.0043	**	1.234
	C_React_Prot	1.068	1.017	1.124	2.626	0.0086	**	3.105		n_IL6	1.004	1.001	1.007	2.478	0.0132	*	1.28		Ferritin	1	0.9997	1	0.5042	0.6141	ns	1.398	12	n_Fibrinog	0.6583	0.5202	0.8293	3.519	0.00043262	***	2.459
	n_IL6	1.002	0.9998	1.005	1.631	0.1028	ns	1.285		n_D_Dímer	1	1	1	1.943	0.052	ns	1.056		n_Fibrinog	0.5128	0.3415	0.7572	3.296	0.00098096	***	2.454	13	n_Protromb_Time_INR	0.8097	0.6334	1.007	1.84	0.0658	ns	1.057
	n_D_Dímer	1	1	1	0.6375	0.5238	ns	1.056		Ferritin	1	0.9997	1.001	1.199	0.2304	ns	1.417		n_Protromb_Time_INR	0.8133	0.4479	1.53	0.7244	0.4688	ns	1.081	14	AST_ALT ratio	1.226	1.004	1.506	2.024	0.043	*	1.159
	Ferritin	1	0.9997	1	0.3413	0.7328	ns	1.483		n_Fibrinog	0.4151	0.2106	0.7694	2.688	0.0072	**	2.498		AST_ALT ratio	1.127	0.7457	1.721	0.5673	0.5705	ns	1.225	15	n_GFR	0.9885	0.9793	0.9979	2.408	0.016	*	1.3
	n_Fibrinog	0.5187	0.3429	0.7723	3.179	0.0015	**	2.544		n_Protromb_Time_INR	0.9223	0.4742	2.07	0.2447	0.8067	ns	1.088		n_GFR	0.983	0.9676	0.9984	2.165	0.0304	*	1.279
	n_Protromb_Time_INR	0.7564	0.4079	1.417	0.9737	0.3302	ns	1.129		AST_ALT ratio	1.174	0.6518	2.131	0.5429	0.5872	ns	1.28
	AST_ALT ratio	1.133	0.7387	1.761	0.57	0.5687	ns	1.289		n_GFR	1.01	0.9835	1.038	0.6951	0.487	ns	1.621
	n_GFR	0.989	0.9719	1.006	1.252	0.2104	ns	1.635
	Area under the ROC curve									Area under the ROC curve									Area under the ROC curve									Area	0.8051								Area under the ROC curve									Area under the ROC curve	0.6978
	Area	0.846								Area	0.9528								Area	0.8428								Std. Error	0.01527								Area	0.7055								Area
	Std. Error	0.01952								Std. Error	0.01299								Std. Error	0.0199								95% confidence interval	0.7752 to 0.8351								Std. Error	0.01358								Std. Error	0.01375
	95% confidence interval	0.8077 to 0.8842								95% confidence interval	0.9273 to 0.9782								95% confidence interval	0.8038 to 0.8818								P value	8.0074e-48								95% confidence interval	0.6789 to 0.7321								95% confidence interval	0.6709 to 0.7248
	P value	1.0302e-30								P value	1.3425e-23								P value	3.4644e-30																	P value	5.3009e-41								P value	4.0015e-38
																												Classification table	Predicted 0	Predicted 1	Total	% Correctly classified
	Classification table	Predicted 0	Predicted 1	Total	% Correctly classified					Classification table	Predicted 0	Predicted 1	Total	% Correctly classified					Classification table	Predicted 0	Predicted 1	Total	% Correctly classified					Observed 0	691	49	740	93.38					Classification table	Predicted 0	Predicted 1	Total	% Correctly classified					Classification table	Predicted 0	Predicted 1	Total
	Observed 0	244	26	270	90.37					Observed 0	357	8	365	97.81					Observed 0	245	25	270	90.74					Observed 1	162	92	254	36.22					Observed 0	910	131	1040	87.42					Observed 0	920	121	1040
	Observed 1	64	77	141	54.61					Observed 1	20	26	46	56.52					Observed 1	59	82	141	58.16					Total	853	141	994	78.77					Observed 1	362	177	539	32.84					Observed 1	356	183	539
	Total	308	103	411	78.1					Total	377	34	411	93.19					Total	304	107	411	79.56														Total	1272	308	1579	68.8					Total	1276	304	1579
																												Negative predictive power (%)	81.01
	Negative predictive power (%)	79.22								Negative predictive power (%)	94.69								Negative predictive power (%)	80.59								Positive predictive power (%)	65.25								Negative predictive power (%)	71.54								Negative predictive power (%)	72.1
	Positive predictive power (%)	74.76								Positive predictive power (%)	76.47								Positive predictive power (%)	76.64																	Positive predictive power (%)	57.47								Positive predictive power (%)	60.2
																												Classification cutoff	0.5
	Classification cutoff	0.5								Classification cutoff	0.5								Classification cutoff	0.5																	Classification cutoff	0.5								Classification cutoff	0.5
	Data summary									Data summary									Data summary									Data summary									Data summary									Data summary
	Rows in table	1580								Rows in table	1580								Rows in table	1580								Rows in table	1579								Rows in table	1580								Rows in table	1580
	Rows skipped (missing data)	1169								Rows skipped (missing data)	1169								Rows skipped (missing data)	1169								Rows skipped (missing data)	586								Rows skipped (missing data)	0								Rows skipped (missing data)	0
	Rows analyzed (#observations)	411								Rows analyzed (#observations)	411								Rows analyzed (#observations)	411								Rows analyzed (#observations)	994								Rows analyzed (#observations)	1580								Rows analyzed (#observations)	1580
	Number of 1	141								Number of 1	46								Number of 1	141								Number of 1	254								Number of 1	539								Number of 1	539
	Number of 0	270								Number of 0	365								Number of 0	270								Number of 0	739								Number of 0	1041								Number of 0	1041
	Number of parameter estimates	20								Number of parameter estimates	19								Number of parameter estimates	17								Number of parameter estimates	16								Number of parameter estimates	4								Number of parameter estimates	3
	#observations/#parameters	20.6								#observations/#parameters	21.6								#observations/#parameters	24.2								#observations/#parameters	62.1								#observations/#parameters	395								#observations/#parameters	526.7
	# of 1/#parameters	7.1								# of 1/#parameters	2.4								# of 1/#parameters	8.3								# of 1/#parameters	15.9								# of 1/#parameters	134.8								# of 1/#parameters	179.7
	# of 0/#parameters	13.5								# of 0/#parameters	19.2								# of 0/#parameters	15.9								# of 0/#parameters	46.3								# of 0/#parameters	260.3								# of 0/#parameters	347
[truncated: 29 more columns]
